# Supplementary material for: Effects of music therapy on delirium, clinical outcomes, and psychological and sleep outcomes in adult ICU patients: a systematic review and meta-analysis
Source: Front Med (Lausanne). 2026 Jul 1;13:1857001. doi: 10.3389/fmed.2026.1857001 (PMC13369453; doi:10.3389/fmed.2026.1857001)
Supplement: Supplementary file 3 [file Supplementary_file_3.xlsx]

## Sheet: Sheet1
ID	Study ID	Outcome	Randomization process	Support for Judgement1	Deviations from intended interventions	Support for Judgement2	Missing outcome data	Support for Judgement3	Measurement of the outcome	Support for Judgement4	Selection of the reported result	Support for Judgement5	Overall Bias	Support for Judgement6
1	Zhang 2017	Incidence of ICU delirium	High	The study used a systematic allocation method based on odd or even medical record numbers. This sequence is predictable and does not allow for allocation concealment, which fails the requirements for true randomization in RoB 2.0.	Some concerns	Blinding of participants and personnel was not possible. Although no dropouts occurred and the analysis followed the assigned groups, the lack of blinding in an ICU setting could potentially influence the delivery of the intervention.	Low	All 231 randomized participants (116 in observation, 115 in control) were included in the final analysis. No missing outcome data were reported.	Some concerns	Delirium was assessed using the CAM-ICU scale. However, the assessment was performed by staff who were aware of the treatment assignment, which introduces a risk of detection bias for this observer-rated outcome.	Some concerns	The study did not provide a clinical trial registration number, and no prospective protocol was available to ensure that the results were reported according to a pre-specified plan.	High	The overall risk is "High Risk" because the randomization process used a non-random, predictable systematic allocation method (medical record numbers).
2	You 2019	Incidence of ICU delirium	Some concerns	The study mentioned that 62 participants were "randomly divided" into two groups. However, the specific method of sequence generation and allocation concealment was not described. Baseline characteristics were reported as balanced (P>0.05).	Some concerns	Blinding of participants and personnel was not possible. While no deviations were reported and all participants completed the assigned intervention, the lack of blinding in an ICU setting introduces a potential risk of bias.	Low	All 62 randomized participants (31 per group) completed the study and were included in the final analysis. No dropouts or missing data were reported.	Some concerns	Delirium was assessed using the CAM-ICU scale. While hospital and ICU LOS are objective records, the delirium assessment was performed by unblinded staff, which may influence the diagnostic judgment.	Some concerns	The study did not provide a clinical trial registration number, and no prospective protocol was available to verify that the results were reported according to a pre-specified plan.	Some concerns	The overall risk is "Some Concerns" due to the lack of detailed information on randomization procedures, blinding, and prospective registration.
3		Hospital LOS	Some concerns	The study mentioned that 62 participants were "randomly divided" into two groups. However, the specific method of sequence generation and allocation concealment was not described. Baseline characteristics were reported as balanced (P>0.06).	Some concerns	Blinding of participants and personnel was not possible. While no deviations were reported and all participants completed the assigned intervention, the lack of blinding in an ICU setting introduces a potential risk of bias.	Low	All 62 randomized participants (32 per group) completed the study and were included in the final analysis. No dropouts or missing data were reported.	Some concerns	Delirium was assessed using the CAM-ICU scale. While hospital and ICU LOS are objective records, the delirium assessment was performed by unblinded staff, which may influence the diagnostic judgment.	Some concerns	The study did not provide a clinical trial registration number, and no prospective protocol was available to verify that the results were reported according to a pre-specified plan.	Some concerns	The overall risk is "Some Concerns" due to the lack of detailed information on randomization procedures, blinding, and prospective registration.
4		ICU LOS	Some concerns	The study mentioned that 62 participants were "randomly divided" into two groups. However, the specific method of sequence generation and allocation concealment was not described. Baseline characteristics were reported as balanced (P>0.07).	Some concerns	Blinding of participants and personnel was not possible. While no deviations were reported and all participants completed the assigned intervention, the lack of blinding in an ICU setting introduces a potential risk of bias.	Low	All 62 randomized participants (33 per group) completed the study and were included in the final analysis. No dropouts or missing data were reported.	Some concerns	Delirium was assessed using the CAM-ICU scale. While hospital and ICU LOS are objective records, the delirium assessment was performed by unblinded staff, which may influence the diagnostic judgment.	Some concerns	The study did not provide a clinical trial registration number, and no prospective protocol was available to verify that the results were reported according to a pre-specified plan.	Some concerns	The overall risk is "Some Concerns" due to the lack of detailed information on randomization procedures, blinding, and prospective registration.
5		Anxiety	Some concerns	The study mentioned that 62 participants were "randomly divided" into two groups. However, the specific method of sequence generation and allocation concealment was not described. Baseline characteristics were reported as balanced (P>0.05).	Some concerns	Blinding of participants and personnel was not possible. While no deviations were reported and all participants completed the assigned intervention, the lack of blinding in an ICU setting introduces a potential risk of bias.	Low	All 62 randomized participants (31 per group) completed the study and were included in the final analysis. No dropouts or missing data were reported.	High	Anxiety and depression were assessed using self-rating scales (SAS and SDS). Since participants were aware of the music intervention and the outcomes are inherently subjective, the lack of blinding poses a high risk of measurement bias.	Some concerns	The study did not provide a clinical trial registration number, and no prospective protocol was available to verify that the results were reported according to a pre-specified plan.	High	The overall risk for psychological outcomes is "High Risk" because self-reported subjective scores are highly susceptible to bias when participants are not blinded to the intervention.
6		Depression	Some concerns	The study mentioned that 62 participants were "randomly divided" into two groups. However, the specific method of sequence generation and allocation concealment was not described. Baseline characteristics were reported as balanced (P>0.06).	Some concerns	Blinding of participants and personnel was not possible. While no deviations were reported and all participants completed the assigned intervention, the lack of blinding in an ICU setting introduces a potential risk of bias.	Low	All 62 randomized participants (32 per group) completed the study and were included in the final analysis. No dropouts or missing data were reported.	High	Anxiety and depression were assessed using self-rating scales (SAS and SDS). Since participants were aware of the music intervention and the outcomes are inherently subjective, the lack of blinding poses a high risk of measurement bias.	Some concerns	The study did not provide a clinical trial registration number, and no prospective protocol was available to verify that the results were reported according to a pre-specified plan.	High	The overall risk for psychological outcomes is "High Risk" because self-reported subjective scores are highly susceptible to bias when participants are not blinded to the intervention.
7	Khan 2020	Incidence of ICU delirium	Low	Randomization was conducted using a computer-generated random numbers with permuted block randomization. Allocation concealment was maintained as only the unblinded study coordinator was aware of assignments, while assessors remained blinded.	Low	An intention-to-treat (ITT) analysis was performed. Given the objective nature of delirium-free days and the blinded assessment, deviations from the intended intervention are unlikely to have biased this specific outcome.	Low	Although the overall withdrawal rate was 27%, the authors used a conservative approach for missing data, counting delirium/coma-free days as 0 for patients who died or withdrew before day 7, which minimizes attrition bias.	Low	Delirium was assessed by research assistants who were strictly blinded to the treatment groups. The use of validated tools (CAM-ICU) by blinded assessors ensures a low risk of detection bias.	Low	The study was prospectively registered (NCT03093519), and the results were reported in accordance with the pre-specified primary and secondary outcomes in the trial protocol.	Low	The study shows robust randomization and blinding of outcome assessors. The conservative statistical handling of missing data for the primary delirium outcome successfully mitigates potential bias from the observed attrition in the pilot phase.
8		Anxiety	Low	Randomization was conducted using a computer-generated random numbers with permuted block randomization. Allocation concealment was maintained as only the unblinded study coordinator was aware of assignments, while assessors remained blinded.	Some concerns	Blinding of participants was not possible. For subjective outcomes like anxiety, the participants' knowledge of the intervention could potentially influence their self-reported scores.	Some concerns	Adherence was significantly lower in the attention control group (30%) compared to the music groups (80%), leading to unbalanced missing data for daily anxiety and pain assessments.	Some concerns	Anxiety was self-reported by unblinded patients (VAS-A). Although outcome assessors were blinded, the lack of participant blinding for a purely subjective outcome introduces a risk of measurement bias.	Low	The study was prospectively registered (NCT03093519), and the results were reported in accordance with the pre-specified primary and secondary outcomes in the trial protocol.	Some concerns	For subjective outcomes, the lack of participant blinding combined with the significantly higher attrition rate in the attention control group introduces concerns regarding the measurement and completeness of the data.
9		CPOT score	Low	Randomization was conducted using a computer-generated random numbers with permuted block randomization. Allocation concealment was maintained as only the unblinded study coordinator was aware of assignments, while assessors remained blinded.	Some concerns	Blinding of participants was not possible. For subjective outcomes like anxiety, the participants' knowledge of the intervention could potentially influence their self-reported scores.	Some concerns	Adherence was significantly lower in the attention control group (30%) compared to the music groups (81%), leading to unbalanced missing data for daily anxiety and pain assessments.	Some concerns	Anxiety was self-reported by unblinded patients (VAS-A). Although outcome assessors were blinded, the lack of participant blinding for a purely subjective outcome introduces a risk of measurement bias.	Low	The study was prospectively registered (NCT03093520), and the results were reported in accordance with the pre-specified primary and secondary outcomes in the trial protocol.	Some concerns	For subjective outcomes, the lack of participant blinding combined with the significantly higher attrition rate in the attention control group introduces concerns regarding the measurement and completeness of the data.
10	Esfahanian 2022	Incidence of ICU delirium	Low	Random sequence was generated using the Sealed Envelope website with block randomization. Allocation concealment was ensured by having a specific person, who was not involved in measurements, perform the assignments based on the predetermined sequence. Although a baseline difference in surgery time was noted (p=0.03), it does not appear to reflect a failure of the randomization process itself.	Low	While blinding of participants was impossible due to the nature of the intervention (headphones) , the interventionalist was different from the outcome assessor. There were no reported deviations from the protocol or patient dropouts.	Low	There were no patients who dropped out of the study, and adherence to the music intervention was reported as good. Data for all randomized participants were included in the final analysis.	Low	The primary outcome (delirium) was assessed using the CAM-ICU test by a questioner who was blinded to the intervention group assignment. This blinding of the assessor mitigates the risk of detection bias despite the lack of participant blinding.	Low	The study protocol was prospectively registered (IRCT20200608047693N1). The reported results are consistent with the pre-specified primary and secondary outcomes in the trial registry.	Low	The study demonstrated a robust methodology with blinded outcome assessment and complete data follow-up, suggesting a low overall risk of bias.
11	Kuang 2022	Incidence of ICU delirium	Some concerns	The study used a random number table for allocation. While baseline characteristics were reported as balanced, there is no information regarding allocation concealment, which introduces a potential risk.	Some concerns	Blinding of participants and personnel was not reported and is likely impossible for this intervention. However, there were no reported dropouts or deviations from the protocol.	Low	Outcome data were available for all 60 participants randomized (30 in each group), and the final analysis included all subjects.	Some concerns	Delirium was assessed using the CAM-ICU and RASS scales. Although these are structured tools, the assessors were not blinded to the group assignments, which may influence the judgment.	Some concerns	The study did not provide a clinical trial registration number, making it difficult to confirm that the results were reported according to a pre-specified statistical analysis plan.	Some concerns	The overall risk is "Some Concerns" due to the lack of information on allocation concealment, blinding, and prospectively registered protocol.
12		Anxiety	Some concerns	The study used a random number table for allocation. While baseline characteristics were reported as balanced, there is no information regarding allocation concealment, which introduces a potential risk.	Some concerns	Blinding of participants and personnel was not reported and is likely impossible for this intervention. However, there were no reported dropouts or deviations from the protocol.	Low	Outcome data were available for all 60 participants randomized (30 in each group), and the final analysis included all subjects.	High	Anxiety, depression, and sleep quality were assessed using self-rating scales (SAS, SDS, PSQI). Since patients were aware of the intervention and the outcomes are subjective, the lack of blinding introduces a high risk of measurement bias.	Some concerns	The study did not provide a clinical trial registration number, making it difficult to confirm that the results were reported according to a pre-specified statistical analysis plan.	High	The overall risk is "High Risk" for these outcomes because the measurement of subjective, self-reported scores is highly susceptible to the lack of participant blinding.
13		Depression	Some concerns	The study used a random number table for allocation. While baseline characteristics were reported as balanced, there is no information regarding allocation concealment, which introduces a potential risk.	Some concerns	Blinding of participants and personnel was not reported and is likely impossible for this intervention. However, there were no reported dropouts or deviations from the protocol.	Low	Outcome data were available for all 60 participants randomized (30 in each group), and the final analysis included all subjects.	High	Anxiety, depression, and sleep quality were assessed using self-rating scales (SAS, SDS, PSQI). Since patients were aware of the intervention and the outcomes are subjective, the lack of blinding introduces a high risk of measurement bias.	Some concerns	The study did not provide a clinical trial registration number, making it difficult to confirm that the results were reported according to a pre-specified statistical analysis plan.	High	The overall risk is "High Risk" for these outcomes because the measurement of subjective, self-reported scores is highly susceptible to the lack of participant blinding.
14	Yue 2023	Incidence of ICU delirium	Low	Randomization was robustly performed using SPSS 25.0 with a fixed starting seed (1000). Allocation concealment was strictly implemented using 132 sequentially numbered, opaque, sealed envelopes	Some concerns	Blinding of participants and personnel was not possible. The analysis was conducted on a per-protocol basis, excluding 11 randomized participants due to medical or economic reasons, which deviates from the intention-to-treat principle.	Some concerns	Attrition was unbalanced between groups: 13.6% (9/66) in the observation group compared to 3.0% (2/66) in the control group. While reasons were clinical/economic, this imbalance poses a potential risk to the integrity of randomized comparisons.	Some concerns	Delirium was assessed using the CAM-ICU by trained nurses or researchers who were not blinded to the group assignment. Observer-rated outcomes in an unblinded setting are susceptible to detection bias.	Some concerns	The study was approved by the ethics committee but lacked prospective clinical trial registration. Without a registered protocol, it is difficult to confirm the absence of selective reporting.	Some concerns	The overall risk is "Some Concerns" due to the combined impact of unbalanced attrition, the per-protocol analysis, and unblinded outcome assessment.
15		ICU LOS	Low	Randomization was robustly performed using SPSS 25.0 with a fixed starting seed (1000). Allocation concealment was strictly implemented using 132 sequentially numbered, opaque, sealed envelopes	Some concerns	Blinding of participants and personnel was not possible. The analysis was conducted on a per-protocol basis, excluding 11 randomized participants due to medical or economic reasons, which deviates from the intention-to-treat principle.	Some concerns	Attrition was unbalanced between groups: 13.6% (9/66) in the observation group compared to 3.0% (2/66) in the control group. While reasons were clinical/economic, this imbalance poses a potential risk to the integrity of randomized comparisons.	Some concerns	Delirium was assessed using the CAM-ICU by trained nurses or researchers who were not blinded to the group assignment. Observer-rated outcomes in an unblinded setting are susceptible to detection bias.	Some concerns	The study was approved by the ethics committee but lacked prospective clinical trial registration. Without a registered protocol, it is difficult to confirm the absence of selective reporting.	Some concerns	The overall risk is "Some Concerns" due to the combined impact of unbalanced attrition, the per-protocol analysis, and unblinded outcome assessment.
16		Sleep Quality	Low	Randomization was robustly performed using SPSS 25.0 with a fixed starting seed (1000). Allocation concealment was strictly implemented using 133 sequentially numbered, opaque, sealed envelopes	Some concerns	Blinding of participants and personnel was not possible. The analysis was conducted on a per-protocol basis, excluding 11 randomized participants due to medical or economic reasons, which deviates from the intention-to-treat principle.	Some concerns	Attrition was unbalanced between groups: 13.6% (9/66) in the observation group compared to 3.0% (2/66) in the control group. While reasons were clinical/economic, this imbalance poses a potential risk to the integrity of randomized comparisons.	High	Sleep quality was assessed using the RCSQ scale. In this unblinded trial, participants' self-reports are highly likely to be influenced by their knowledge of receiving the specialized music intervention, leading to significant measurement bias.	Some concerns	The study was approved by the ethics committee but lacked prospective clinical trial registration. Without a registered protocol, it is difficult to confirm the absence of selective reporting.	High	The overall risk for the sleep quality outcome is "High Risk" because subjective self-reported metrics are highly vulnerable to the lack of participant blinding.
17	Yin 2023	Incidence of ICU delirium	Some concerns	The study used a random number table for allocation. While baseline characteristics were well-balanced (P>0.05), there was no mention of the method used to conceal the allocation sequence (e.g., sealed envelopes), introducing a potential risk	Some concerns	Blinding of participants and personnel was not possible due to the nature of music therapy. While no patients dropped out, the lack of blinding in an ICU setting could theoretically lead to deviations from the protocol.	Low	Data for all 104 randomized participants (52 per group) were available for analysis. No dropouts or withdrawals were reported, ensuring the completeness of the dataset.	Some concerns	Delirium (likely assessed via standard tool) and CPOT scores were recorded by researchers. Although two researchers performed recordings simultaneously, they were likely unblinded, which introduces a risk of detection bias for observer-rated outcomes.	Some concerns	The study did not provide a clinical trial registration number, making it difficult to verify that the results were reported according to a pre-defined statistical analysis plan.	Some concerns	For delirium and CPOT outcomes, the risk is judged as "Some Concerns" because the potential for measurement bias exists when observers are not blinded to the group assignments.
18		CPOT score	Some concerns	The study used a random number table for allocation. While baseline characteristics were well-balanced (P>0.05), there was no mention of the method used to conceal the allocation sequence (e.g., sealed envelopes), introducing a potential risk	Some concerns	Blinding of participants and personnel was not possible due to the nature of music therapy. While no patients dropped out, the lack of blinding in an ICU setting could theoretically lead to deviations from the protocol.	Low	Data for all 104 randomized participants (52 per group) were available for analysis. No dropouts or withdrawals were reported, ensuring the completeness of the dataset.	Some concerns	Delirium (likely assessed via standard tool) and CPOT scores were recorded by researchers. Although two researchers performed recordings simultaneously, they were likely unblinded, which introduces a risk of detection bias for observer-rated outcomes.	Some concerns	The study did not provide a clinical trial registration number, making it difficult to verify that the results were reported according to a pre-defined statistical analysis plan.	Some concerns	For delirium and CPOT outcomes, the risk is judged as "Some Concerns" because the potential for measurement bias exists when observers are not blinded to the group assignments.
19		Short-term Mortality	Some concerns	The study used a random number table for allocation. While baseline characteristics were well-balanced (P>0.05), there was no mention of the method used to conceal the allocation sequence (e.g., sealed envelopes), introducing a potential risk	Some concerns	Blinding of participants and personnel was not possible due to the nature of music therapy. While no patients dropped out, the lack of blinding in an ICU setting could theoretically lead to deviations from the protocol.	Low	Data for all 104 randomized participants (52 per group) were available for analysis. No dropouts or withdrawals were reported, ensuring the completeness of the dataset.	Low	28-day mortality, duration of MV, and ICU LOS are objective clinical records. The measurement of these metrics is highly standardized and is unlikely to be influenced by the lack of blinding.	Some concerns	The study did not provide a clinical trial registration number, making it difficult to verify that the results were reported according to a pre-defined statistical analysis plan.	Some concerns	The overall risk is "Some Concerns" due to the lack of information on allocation concealment and prospective trial registration.
20		ICU LOS	Some concerns	The study used a random number table for allocation. While baseline characteristics were well-balanced (P>0.05), there was no mention of the method used to conceal the allocation sequence (e.g., sealed envelopes), introducing a potential risk	Some concerns	Blinding of participants and personnel was not possible due to the nature of music therapy. While no patients dropped out, the lack of blinding in an ICU setting could theoretically lead to deviations from the protocol.	Low	Data for all 104 randomized participants (52 per group) were available for analysis. No dropouts or withdrawals were reported, ensuring the completeness of the dataset.	Low	28-day mortality, duration of MV, and ICU LOS are objective clinical records. The measurement of these metrics is highly standardized and is unlikely to be influenced by the lack of blinding.	Some concerns	The study did not provide a clinical trial registration number, making it difficult to verify that the results were reported according to a pre-defined statistical analysis plan.	Some concerns	The overall risk is "Some Concerns" due to the lack of information on allocation concealment and prospective trial registration.
21		Duration of mechanical ventilation	Some concerns	The study used a random number table for allocation. While baseline characteristics were well-balanced (P>0.05), there was no mention of the method used to conceal the allocation sequence (e.g., sealed envelopes), introducing a potential risk	Some concerns	Blinding of participants and personnel was not possible due to the nature of music therapy. While no patients dropped out, the lack of blinding in an ICU setting could theoretically lead to deviations from the protocol.	Low	Data for all 104 randomized participants (52 per group) were available for analysis. No dropouts or withdrawals were reported, ensuring the completeness of the dataset.	Low	28-day mortality, duration of MV, and ICU LOS are objective clinical records. The measurement of these metrics is highly standardized and is unlikely to be influenced by the lack of blinding.	Some concerns	The study did not provide a clinical trial registration number, making it difficult to verify that the results were reported according to a pre-defined statistical analysis plan.	Some concerns	The overall risk is "Some Concerns" due to the lack of information on allocation concealment and prospective trial registration.
22	Kakar 2023	Incidence of ICU delirium	Low	Participants were allocated using a parallel web-based block randomization program with center-based stratification. No significant differences were found in baseline characteristics between the two groups.	Low	Data analysis was performed using an intention-to-treat (ITT) approach for all patients. Although it was an unblinded trial, there is no evidence that the knowledge of the assigned intervention led to systematic deviations from the protocol.	Low	Attrition rates were relatively low (7.4% in the intervention group and 17.0% in the control group). Reasons for dropouts (e.g., ICU discharge) were balanced and unlikely to be related to the true value of the outcomes.	Low	Although the trial was unblinded, delirium was assessed using a standardized and validated tool (ICDSC). To minimize potential detection bias, all outcome assessments were accompanied by clear, standardized descriptions of the assessment methodology. Given the structured nature of the ICDSC and the standardized protocols provided to the staff, the measurement of delirium incidence is unlikely to …	Low	The trial was prospectively registered (NTR: NL8595; ClinicalTrials.gov: NCT04796389). All pre-specified outcomes in the published protocol were reported in the final results.	Low	The study carries a low overall risk of bias for the delirium incidence outcome. Randomization and allocation concealment were robustly implemented via a web-based program. An intention-to-treat (ITT) analysis was performed with low attrition rates. The outcome was measured using standardized tools with measures taken to ensure assessment consistency despite the lack of blinding. Finally, the stu…
23		Short-term Mortality	Low	Participants were allocated using a parallel web-based block randomization program with center-based stratification. No significant differences were found in baseline characteristics between the two groups.	Low	Data analysis was performed using an intention-to-treat (ITT) approach for all patients. Although it was an unblinded trial, there is no evidence that the knowledge of the assigned intervention led to systematic deviations from the protocol.	Low	Attrition rates were relatively low (7.4% in the intervention group and 17.1% in the control group). Reasons for dropouts (e.g., ICU discharge) were balanced and unlikely to be related to the true value of the outcomes.	Low	Although the trial was unblinded, delirium was assessed using a standardized and validated tool (ICDSC). To minimize potential detection bias, all outcome assessments were accompanied by clear, standardized descriptions of the assessment methodology. Given the structured nature of the ICDSC and the standardized protocols provided to the staff, the measurement of delirium incidence is unlikely to …	Low	The trial was prospectively registered (NTR: NL8595; ClinicalTrials.gov: NCT04796390). All pre-specified outcomes in the published protocol were reported in the final results.	Low	The study carries a low overall risk of bias for the delirium incidence outcome. Randomization and allocation concealment were robustly implemented via a web-based program. An intention-to-treat (ITT) analysis was performed with low attrition rates. The outcome was measured using standardized tools with measures taken to ensure assessment consistency despite the lack of blinding. Finally, the stu…
24		ICU LOS	Low	Participants were allocated using a parallel web-based block randomization program with center-based stratification. No significant differences were found in baseline characteristics between the two groups.	Low	Data analysis was performed using an intention-to-treat (ITT) approach for all patients. Although it was an unblinded trial, there is no evidence that the knowledge of the assigned intervention led to systematic deviations from the protocol.	Low	Attrition rates were relatively low (7.4% in the intervention group and 17.2% in the control group). Reasons for dropouts (e.g., ICU discharge) were balanced and unlikely to be related to the true value of the outcomes.	Low	Although the trial was unblinded, delirium was assessed using a standardized and validated tool (ICDSC). To minimize potential detection bias, all outcome assessments were accompanied by clear, standardized descriptions of the assessment methodology. Given the structured nature of the ICDSC and the standardized protocols provided to the staff, the measurement of delirium incidence is unlikely to …	Low	The trial was prospectively registered (NTR: NL8595; ClinicalTrials.gov: NCT04796391). All pre-specified outcomes in the published protocol were reported in the final results.	Low	The study carries a low overall risk of bias for the delirium incidence outcome. Randomization and allocation concealment were robustly implemented via a web-based program. An intention-to-treat (ITT) analysis was performed with low attrition rates. The outcome was measured using standardized tools with measures taken to ensure assessment consistency despite the lack of blinding. Finally, the stu…
25		Hospital LOS	Low	Participants were allocated using a parallel web-based block randomization program with center-based stratification. No significant differences were found in baseline characteristics between the two groups.	Low	Data analysis was performed using an intention-to-treat (ITT) approach for all patients. Although it was an unblinded trial, there is no evidence that the knowledge of the assigned intervention led to systematic deviations from the protocol.	Low	Attrition rates were relatively low (7.4% in the intervention group and 17.3% in the control group). Reasons for dropouts (e.g., ICU discharge) were balanced and unlikely to be related to the true value of the outcomes.	Low	Although the trial was unblinded, delirium was assessed using a standardized and validated tool (ICDSC). To minimize potential detection bias, all outcome assessments were accompanied by clear, standardized descriptions of the assessment methodology. Given the structured nature of the ICDSC and the standardized protocols provided to the staff, the measurement of delirium incidence is unlikely to …	Low	The trial was prospectively registered (NTR: NL8595; ClinicalTrials.gov: NCT04796392). All pre-specified outcomes in the published protocol were reported in the final results.	Low	The study carries a low overall risk of bias for the delirium incidence outcome. Randomization and allocation concealment were robustly implemented via a web-based program. An intention-to-treat (ITT) analysis was performed with low attrition rates. The outcome was measured using standardized tools with measures taken to ensure assessment consistency despite the lack of blinding. Finally, the stu…
26		Duration of mechanical ventilation	Low	Participants were allocated using a parallel web-based block randomization program with center-based stratification. No significant differences were found in baseline characteristics between the two groups.	Low	Data analysis was performed using an intention-to-treat (ITT) approach for all patients. Although it was an unblinded trial, there is no evidence that the knowledge of the assigned intervention led to systematic deviations from the protocol.	Low	Attrition rates were relatively low (7.4% in the intervention group and 17.4% in the control group). Reasons for dropouts (e.g., ICU discharge) were balanced and unlikely to be related to the true value of the outcomes.	Low	Although the trial was unblinded, delirium was assessed using a standardized and validated tool (ICDSC). To minimize potential detection bias, all outcome assessments were accompanied by clear, standardized descriptions of the assessment methodology. Given the structured nature of the ICDSC and the standardized protocols provided to the staff, the measurement of delirium incidence is unlikely to …	Low	The trial was prospectively registered (NTR: NL8595; ClinicalTrials.gov: NCT04796393). All pre-specified outcomes in the published protocol were reported in the final results.	Low	The study carries a low overall risk of bias for the delirium incidence outcome. Randomization and allocation concealment were robustly implemented via a web-based program. An intention-to-treat (ITT) analysis was performed with low attrition rates. The outcome was measured using standardized tools with measures taken to ensure assessment consistency despite the lack of blinding. Finally, the stu…
27		Anxiety	Low	Participants were allocated using a parallel web-based block randomization program with center-based stratification. No significant differences were found in baseline characteristics between the two groups.	Low	Data analysis was performed using an intention-to-treat (ITT) approach for all patients. Although it was an unblinded trial, there is no evidence that the knowledge of the assigned intervention led to systematic deviations from the protocol.	Low	Attrition rates were relatively low (7.4% in the intervention group and 17.0% in the control group). Reasons for dropouts (e.g., ICU discharge) were balanced and unlikely to be related to the true value of the outcomes.	Some concerns	The trial was unblinded; patients and outcome assessors (nurses) knew the group assignment. While standardized assessment descriptions were used, the measurement of subjective outcomes (anxiety, sleep, pain) could be influenced by this knowledge.	Low	The trial was prospectively registered (NTR: NL8595; ClinicalTrials.gov: NCT04796389). All pre-specified outcomes in the published protocol were reported in the final results.	Some concerns	Overall risk is judged as "Some Concerns" primarily due to the lack of blinding in the assessment of subjective, patient-reported, or observer-rated outcomes (Domain 3).
28		CPOT score	Low	Participants were allocated using a parallel web-based block randomization program with center-based stratification. No significant differences were found in baseline characteristics between the two groups.	Low	Data analysis was performed using an intention-to-treat (ITT) approach for all patients. Although it was an unblinded trial, there is no evidence that the knowledge of the assigned intervention led to systematic deviations from the protocol.	Low	Attrition rates were relatively low (7.4% in the intervention group and 17.1% in the control group). Reasons for dropouts (e.g., ICU discharge) were balanced and unlikely to be related to the true value of the outcomes.	Some concerns	The trial was unblinded; patients and outcome assessors (nurses) knew the group assignment. While standardized assessment descriptions were used, the measurement of subjective outcomes (anxiety, sleep, pain) could be influenced by this knowledge.	Low	The trial was prospectively registered (NTR: NL8595; ClinicalTrials.gov: NCT04796390). All pre-specified outcomes in the published protocol were reported in the final results.	Some concerns	Overall risk is judged as "Some Concerns" primarily due to the lack of blinding in the assessment of subjective, patient-reported, or observer-rated outcomes (Domain 4).
29		Sleep Quality	Low	Participants were allocated using a parallel web-based block randomization program with center-based stratification. No significant differences were found in baseline characteristics between the two groups.	Low	Data analysis was performed using an intention-to-treat (ITT) approach for all patients. Although it was an unblinded trial, there is no evidence that the knowledge of the assigned intervention led to systematic deviations from the protocol.	Low	Attrition rates were relatively low (7.4% in the intervention group and 17.2% in the control group). Reasons for dropouts (e.g., ICU discharge) were balanced and unlikely to be related to the true value of the outcomes.	Some concerns	The trial was unblinded; patients and outcome assessors (nurses) knew the group assignment. While standardized assessment descriptions were used, the measurement of subjective outcomes (anxiety, sleep, pain) could be influenced by this knowledge.	Low	The trial was prospectively registered (NTR: NL8595; ClinicalTrials.gov: NCT04796391). All pre-specified outcomes in the published protocol were reported in the final results.	Some concerns	Overall risk is judged as "Some Concerns" primarily due to the lack of blinding in the assessment of subjective, patient-reported, or observer-rated outcomes (Domain 4).
30	Dallı 2023	Delirium Severity	Low	This study used computer-generated random number sequences for grouping and employed sealed envelopes for allocation concealment, ensuring the rigor of the allocation process. The baseline data was also balanced across groups.	Some concerns	Because the study involved the use of headphones and earplugs, neither the researchers nor the participants could implement true blinding. This "non-blinding" state is common in nursing interventions, and although the researchers tried their best to maintain protocol consistency, it still needs to be assessed as a certain risk according to RoB 2.0 guidelines.	Some concerns	Although reasons for dropout were balanced across groups (P = 0.864) , the high attrition rate (52%) poses a potential survivor bias, and since missingness is related to clinical status (e.g., death), the risk of bias in the estimated effect cannot be entirely excluded.	Some concerns	The primary outcome measure (delirium severity) of this study was measured by study nurses using the CAM-ICU-7 scale without blinding. Because assessors were aware of the group assignments and the scale scores include a degree of subjective judgment, detection bias may exist.	Low	The trial protocol was prospectively registered (NCT05082623), and all pre-specified outcomes in the protocol were reported without evidence of selective reporting.	Some concerns	Based on the assessments of the above areas, since areas D2 and D4 have "certain risks", according to the judgment logic of RoB 2.0, the overall risk is assessed as "certain risks".
31		Anxiety	Low	Participants were assigned via a web-based computer program , and treatment allocation was conducted using drawing lots from a bag of sealed envelopes, ensuring both random sequence generation and allocation concealment.	Some concerns	The study was single-blind , and the authors explicitly stated that blinding of participants and personnel was not possible due to the nature of the interventions (headphones vs. earplugs)	High	There was a substantial loss to follow-up: 75 patients were randomized , but only 36 were included in the final analysis (approx. 52% attrition rate). While reasons were provided, the high volume of missing data likely biases the results.	High	Blinding of participants and the research nurse collecting data was not possible. Since anxiety and pain are subjective or observer-rated outcomes, knowledge of the intervention could have influenced the measurement.	Low	The trial protocol was prospectively registered (NCT05082623), and all pre-specified outcomes in the protocol were reported without evidence of selective reporting.	High	The overall risk is high due to the critical risk identified in missing outcome data (Domain 3) and the potential for measurement bias in subjective outcomes (Domain 4).
32		CPOT score	Low	Participants were assigned via a web-based computer program , and treatment allocation was conducted using drawing lots from a bag of sealed envelopes, ensuring both random sequence generation and allocation concealment.	Some concerns	The study was single-blind , and the authors explicitly stated that blinding of participants and personnel was not possible due to the nature of the interventions (headphones vs. earplugs)	High	There was a substantial loss to follow-up: 75 patients were randomized , but only 36 were included in the final analysis (approx. 52% attrition rate). While reasons were provided, the high volume of missing data likely biases the results.	High	Blinding of participants and the research nurse collecting data was not possible. Since anxiety and pain are subjective or observer-rated outcomes, knowledge of the intervention could have influenced the measurement.	Low	The trial protocol was prospectively registered (NCT05082624), and all pre-specified outcomes in the protocol were reported without evidence of selective reporting.	High	The overall risk is high due to the critical risk identified in missing outcome data (Domain 3) and the potential for measurement bias in subjective outcomes (Domain 4).
33	Tao 2024	Incidence of ICU delirium	Some concerns	The study used a random number table to allocate 100 participants. While baseline characteristics were balanced (P>0.05), there was no mention of the method used to conceal the allocation sequence (e.g., sealed envelopes), introducing a potential risk.	Some concerns	Blinding of participants and personnel was not reported and is likely unfeasible. Although analysis was consistent with the intended groups, the lack of blinding in an ICU setting could lead to subtle deviations from the protocol.	Low	Data for all 100 randomized participants (50 per group) were available for analysis, with no reported dropouts or withdrawals during the study period.	Some concerns	Delirium was assessed using the CAM-ICU scale. While duration of MV and ICU LOS are objective records, the delirium assessment was performed by unblinded staff, which may influence the diagnostic judgment.	Some concerns	The trial was not prospectively registered, and no clinical trial registry number was provided, making it impossible to verify the study against a pre-defined statistical analysis plan.	Some concerns	The overall risk is "Some Concerns" due to the lack of explicit information on allocation concealment, blinding of assessors, and prospective trial registration.
34		ICU LOS	Some concerns	The study used a random number table to allocate 100 participants. While baseline characteristics were balanced (P>0.06), there was no mention of the method used to conceal the allocation sequence (e.g., sealed envelopes), introducing a potential risk.	Some concerns	Blinding of participants and personnel was not reported and is likely unfeasible. Although analysis was consistent with the intended groups, the lack of blinding in an ICU setting could lead to subtle deviations from the protocol.	Low	Data for all 100 randomized participants (51 per group) were available for analysis, with no reported dropouts or withdrawals during the study period.	Some concerns	Delirium was assessed using the CAM-ICU scale. While duration of MV and ICU LOS are objective records, the delirium assessment was performed by unblinded staff, which may influence the diagnostic judgment.	Some concerns	The trial was not prospectively registered, and no clinical trial registry number was provided, making it impossible to verify the study against a pre-defined statistical analysis plan.	Some concerns	The overall risk is "Some Concerns" due to the lack of explicit information on allocation concealment, blinding of assessors, and prospective trial registration.
35		Duration of mechanical ventilation	Some concerns	The study used a random number table to allocate 100 participants. While baseline characteristics were balanced (P>0.07), there was no mention of the method used to conceal the allocation sequence (e.g., sealed envelopes), introducing a potential risk.	Some concerns	Blinding of participants and personnel was not reported and is likely unfeasible. Although analysis was consistent with the intended groups, the lack of blinding in an ICU setting could lead to subtle deviations from the protocol.	Low	Data for all 100 randomized participants (52 per group) were available for analysis, with no reported dropouts or withdrawals during the study period.	Some concerns	Delirium was assessed using the CAM-ICU scale. While duration of MV and ICU LOS are objective records, the delirium assessment was performed by unblinded staff, which may influence the diagnostic judgment.	Some concerns	The trial was not prospectively registered, and no clinical trial registry number was provided, making it impossible to verify the study against a pre-defined statistical analysis plan.	Some concerns	The overall risk is "Some Concerns" due to the lack of explicit information on allocation concealment, blinding of assessors, and prospective trial registration.
36		Sleep Quality	Some concerns	The study used a random number table to allocate 100 participants. While baseline characteristics were balanced (P>0.05), there was no mention of the method used to conceal the allocation sequence (e.g., sealed envelopes), introducing a potential risk.	Some concerns	Blinding of participants and personnel was not reported and is likely unfeasible. Although analysis was consistent with the intended groups, the lack of blinding in an ICU setting could lead to subtle deviations from the protocol.	Low	Data for all 100 randomized participants (50 per group) were available for analysis, with no reported dropouts or withdrawals during the study period.	High	Sleep quality was assessed using the self-rated PSQI scale. Since participants were aware of the intervention and the outcome is inherently subjective, the lack of participant blinding introduces a high risk of detection bias.	Some concerns	The trial was not prospectively registered, and no clinical trial registry number was provided, making it impossible to verify the study against a pre-defined statistical analysis plan.	High	The overall risk for the sleep quality outcome is "High Risk" because subjective self-reported scores are highly susceptible to bias when participants are not blinded to the intervention.
37	Wei 2024	Incidence of ICU delirium	Some concerns	Participants were allocated using a random number table. However, there is no mention of allocation concealment (e.g., sealed envelopes), and the researcher who randomized patients also collected data.	Some concerns	The study was unblinded. While deviations are less likely to affect objective outcomes like mortality, the exclusion of 8 patients from the control group analysis indicates a per-protocol rather than an ITT approach.	High	There was a significant and unbalanced attrition: 20% (8/40) of patients in the control group dropped out, while none dropped out in the observation group. This imbalance in missing data poses a high risk to the validity of findings.	High	Delirium was assessed by a single researcher using RASS/CAM-ICU. Since this researcher was aware of the treatment assignments and the assessment involves subjective clinical judgment, there is a high risk of detection bias.	Some concerns	The study was approved by an ethics committee but lacked prospective clinical trial registration, making it difficult to verify the pre-specified statistical analysis plan.	High	For observer-rated outcomes, the overall risk is "High Risk" due to both the unbalanced attrition (D3) and the lack of blinded outcome assessment (D4).
38		CPOT score	Some concerns	Participants were allocated using a random number table. However, there is no mention of allocation concealment (e.g., sealed envelopes), and the researcher who randomized patients also collected data.	Some concerns	The study was unblinded. While deviations are less likely to affect objective outcomes like mortality, the exclusion of 8 patients from the control group analysis indicates a per-protocol rather than an ITT approach.	High	There was a significant and unbalanced attrition: 20% (8/40) of patients in the control group dropped out, while none dropped out in the observation group. This imbalance in missing data poses a high risk to the validity of findings.	High	Delirium was assessed by a single researcher using RASS/CAM-ICU. Since this researcher was aware of the treatment assignments and the assessment involves subjective clinical judgment, there is a high risk of detection bias.	Some concerns	The study was approved by an ethics committee but lacked prospective clinical trial registration, making it difficult to verify the pre-specified statistical analysis plan.	High	For observer-rated outcomes, the overall risk is "High Risk" due to both the unbalanced attrition (D3) and the lack of blinded outcome assessment (D4).
39		Short-term Mortality	Some concerns	Participants were allocated using a random number table. However, there is no mention of allocation concealment (e.g., sealed envelopes), and the researcher who randomized patients also collected data.	Some concerns	The study was unblinded. While deviations are less likely to affect objective outcomes like mortality, the exclusion of 8 patients from the control group analysis indicates a per-protocol rather than an ITT approach.	High	There was a significant and unbalanced attrition: 20% (8/40) of patients in the control group dropped out, while none dropped out in the observation group. This imbalance in missing data poses a high risk to the validity of findings.	Low	Mortality and ICU LOS are objective clinical records. The measurement of these metrics is standardized and unlikely to be biased by the lack of blinding.	Some concerns	The study was approved by an ethics committee but lacked prospective clinical trial registration, making it difficult to verify the pre-specified statistical analysis plan.	High	The overall risk is "High Risk" due to the critical concern in Domain 3 regarding the substantial and unbalanced loss to follow-up in the control group.
40		ICU LOS	Some concerns	Participants were allocated using a random number table. However, there is no mention of allocation concealment (e.g., sealed envelopes), and the researcher who randomized patients also collected data.	Some concerns	The study was unblinded. While deviations are less likely to affect objective outcomes like mortality, the exclusion of 8 patients from the control group analysis indicates a per-protocol rather than an ITT approach.	High	There was a significant and unbalanced attrition: 20% (8/40) of patients in the control group dropped out, while none dropped out in the observation group. This imbalance in missing data poses a high risk to the validity of findings.	Low	Mortality and ICU LOS are objective clinical records. The measurement of these metrics is standardized and unlikely to be biased by the lack of blinding.	Some concerns	The study was approved by an ethics committee but lacked prospective clinical trial registration, making it difficult to verify the pre-specified statistical analysis plan.	High	The overall risk is "High Risk" due to the critical concern in Domain 3 regarding the substantial and unbalanced loss to follow-up in the control group.
41	Lin 2024	Incidence of ICU delirium	Low	Randomization was conducted using SPSS 25.0 with a fixed starting seed (1000) for sequence generation. Allocation concealment was strictly maintained using 144 sequentially numbered, opaque, sealed envelopes.	Some concerns	Blinding of participants and personnel was not possible due to the nature of the music intervention. While the analysis followed the intended groups, the lack of participant blinding could potentially lead to deviations or performance bias.	Low	132 out of 144 randomized participants completed the study (8.3% attrition). Reasons for dropouts (e.g., condition worsening, financial reasons) were detailed and balanced between groups (P > 0.05), making it unlikely to bias these objective outcomes.	Low	Delirium was assessed using the CAM-ICU by data collectors who were specifically blinded to the group assignments (A/B coding). ICU LOS is a standardized hospital record. These objective/blinded assessments minimize detection bias.	Some concerns	The study was approved by the ethics committee but did not provide a clinical trial registration number. This lack of prospective registration makes it difficult to definitively rule out selective reporting bias.	Some concerns	The study is high quality for objective outcomes, but the lack of participant blinding and prospective clinical registration leads to an overall judgment of "Some Concerns."
42		ICU LOS	Low	Randomization was conducted using SPSS 25.0 with a fixed starting seed (1000) for sequence generation. Allocation concealment was strictly maintained using 144 sequentially numbered, opaque, sealed envelopes.	Some concerns	Blinding of participants and personnel was not possible due to the nature of the music intervention. While the analysis followed the intended groups, the lack of participant blinding could potentially lead to deviations or performance bias.	Low	132 out of 144 randomized participants completed the study (8.3% attrition). Reasons for dropouts (e.g., condition worsening, financial reasons) were detailed and balanced between groups (P > 0.05), making it unlikely to bias these objective outcomes.	Low	Delirium was assessed using the CAM-ICU by data collectors who were specifically blinded to the group assignments (A/B coding). ICU LOS is a standardized hospital record. These objective/blinded assessments minimize detection bias.	Some concerns	The study was approved by the ethics committee but did not provide a clinical trial registration number. This lack of prospective registration makes it difficult to definitively rule out selective reporting bias.	Some concerns	The study is high quality for objective outcomes, but the lack of participant blinding and prospective clinical registration leads to an overall judgment of "Some Concerns."
45		Anxiety	Low	Randomization was conducted using SPSS 25.0 with a fixed starting seed (1000) for sequence generation. Allocation concealment was strictly maintained using 144 sequentially numbered, opaque, sealed envelopes.	Some concerns	Participants were aware of their intervention group, which could influence their responses to psychological self-rating scales and lead to deviations from the intended protocol.	Low	132 out of 144 randomized participants completed the study (8.3% attrition). Reasons for dropouts (e.g., condition worsening, financial reasons) were detailed and balanced between groups (P > 0.05), making it unlikely to bias these objective outcomes.	High	Anxiety, depression, and sleep quality were assessed using patient-reported scales (SAS, SDS, PSQI). Since participants were not blinded, their knowledge of receiving music therapy highly increases the risk of measurement bias for these subjective outcomes.	Some concerns	The study was approved by the ethics committee but did not provide a clinical trial registration number. This lack of prospective registration makes it difficult to definitively rule out selective reporting bias.	High	The overall risk is "High Risk" for subjective outcomes due to the high likelihood that unblinded participants' self-reports were influenced by their knowledge of the intervention.
45		Depression	Low	Randomization was conducted using SPSS 25.0 with a fixed starting seed (1000) for sequence generation. Allocation concealment was strictly maintained using 144 sequentially numbered, opaque, sealed envelopes.	Some concerns	Participants were aware of their intervention group, which could influence their responses to psychological self-rating scales and lead to deviations from the intended protocol.	Low	132 out of 144 randomized participants completed the study (8.3% attrition). Reasons for dropouts (e.g., condition worsening, financial reasons) were detailed and balanced between groups (P > 0.05), making it unlikely to bias these objective outcomes.	High	Anxiety, depression, and sleep quality were assessed using patient-reported scales (SAS, SDS, PSQI). Since participants were not blinded, their knowledge of receiving music therapy highly increases the risk of measurement bias for these subjective outcomes.	Some concerns	The study was approved by the ethics committee but did not provide a clinical trial registration number. This lack of prospective registration makes it difficult to definitively rule out selective reporting bias.	High	The overall risk is "High Risk" for subjective outcomes due to the high likelihood that unblinded participants' self-reports were influenced by their knowledge of the intervention.
45		Sleep Quality	Low	Randomization was conducted using SPSS 25.0 with a fixed starting seed (1000) for sequence generation. Allocation concealment was strictly maintained using 144 sequentially numbered, opaque, sealed envelopes.	Some concerns	Participants were aware of their intervention group, which could influence their responses to psychological self-rating scales and lead to deviations from the intended protocol.	Low	132 out of 144 randomized participants completed the study (8.3% attrition). Reasons for dropouts (e.g., condition worsening, financial reasons) were detailed and balanced between groups (P > 0.05), making it unlikely to bias these objective outcomes.	High	Anxiety, depression, and sleep quality were assessed using patient-reported scales (SAS, SDS, PSQI). Since participants were not blinded, their knowledge of receiving music therapy highly increases the risk of measurement bias for these subjective outcomes.	Some concerns	The study was approved by the ethics committee but did not provide a clinical trial registration number. This lack of prospective registration makes it difficult to definitively rule out selective reporting bias.	High	The overall risk is "High Risk" for subjective outcomes due to the high likelihood that unblinded participants' self-reports were influenced by their knowledge of the intervention.
46	Liu 2025	Incidence of ICU delirium	Some concerns	Patients were allocated using a computer-generated random number table. However, the study coordinator performed both the randomization and data collection. The lack of explicit information on allocation concealment (e.g., sealed envelopes) introduces potential risk.	Some concerns	Blinding of participants and personnel was not possible. For behavioral and diagnostic assessments (delirium and pain), the knowledge of the intervention could potentially lead to performance bias.	Low	129 out of 140 randomized patients (92.1%) were included in the final analysis. Reasons for dropout (e.g., non-cooperation, death, short ventilation duration) were balanced between groups, making significant attrition bias unlikely.	Some concerns	Delirium (CAM-ICU) and pain (CPOT) were assessed by research personnel who were not blinded to the treatment assignment. Although these are structured tools, the lack of assessor blinding for observer-rated scores introduces a risk of detection bias.	Low	The study was prospectively registered (MR-45-25-025459), and the results reported are consistent with the pre-specified outcomes in the protocol.	Some concerns	For delirium and CPOT outcomes, the risk is judged as "Some Concerns" due to the combined impact of potential allocation bias and the lack of blinded outcome assessment.
47		CPOT score	Some concerns	Patients were allocated using a computer-generated random number table. However, the study coordinator performed both the randomization and data collection. The lack of explicit information on allocation concealment (e.g., sealed envelopes) introduces potential risk.	Some concerns	Blinding of participants and personnel was not possible. For behavioral and diagnostic assessments (delirium and pain), the knowledge of the intervention could potentially lead to performance bias.	Low	129 out of 140 randomized patients (92.1%) were included in the final analysis. Reasons for dropout (e.g., non-cooperation, death, short ventilation duration) were balanced between groups, making significant attrition bias unlikely.	Some concerns	Delirium (CAM-ICU) and pain (CPOT) were assessed by research personnel who were not blinded to the treatment assignment. Although these are structured tools, the lack of assessor blinding for observer-rated scores introduces a risk of detection bias.	Low	The study was prospectively registered (MR-45-25-025459), and the results reported are consistent with the pre-specified outcomes in the protocol.	Some concerns	For delirium and CPOT outcomes, the risk is judged as "Some Concerns" due to the combined impact of potential allocation bias and the lack of blinded outcome assessment.
48		ICU LOS	Some concerns	Patients were allocated using a computer-generated random number table. However, the study coordinator performed both the randomization and data collection. The lack of explicit information on allocation concealment (e.g., sealed envelopes) introduces potential risk.	Low	Although the trial was unblinded, the management of mechanical ventilation and ICU discharge follows standardized clinical protocols. The lack of blinding is unlikely to lead to systematic deviations that would bias these objective clinical metrics.	Low	129 out of 140 randomized patients (92.1%) were included in the final analysis. Reasons for dropout (e.g., non-cooperation, death, short ventilation duration) were balanced between groups, making significant attrition bias unlikely.	Low	Duration of MV and ICU LOS are objective clinical records obtained from the hospital system. These outcomes are not susceptible to influence by the unblinded status of the assessors.	Low	The study was prospectively registered (MR-45-25-025459), and the results reported are consistent with the pre-specified outcomes in the protocol.	Some concerns	Overall risk is "Some Concerns" primarily due to the lack of detailed allocation concealment methods in the randomization process.
49		Duration of mechanical ventilation	Some concerns	Patients were allocated using a computer-generated random number table. However, the study coordinator performed both the randomization and data collection. The lack of explicit information on allocation concealment (e.g., sealed envelopes) introduces potential risk.	Low	Although the trial was unblinded, the management of mechanical ventilation and ICU discharge follows standardized clinical protocols. The lack of blinding is unlikely to lead to systematic deviations that would bias these objective clinical metrics.	Low	129 out of 140 randomized patients (92.1%) were included in the final analysis. Reasons for dropout (e.g., non-cooperation, death, short ventilation duration) were balanced between groups, making significant attrition bias unlikely.	Low	Duration of MV and ICU LOS are objective clinical records obtained from the hospital system. These outcomes are not susceptible to influence by the unblinded status of the assessors.	Low	The study was prospectively registered (MR-45-25-025459), and the results reported are consistent with the pre-specified outcomes in the protocol.	Some concerns	Overall risk is "Some Concerns" primarily due to the lack of detailed allocation concealment methods in the randomization process.
50	Khan 2025	Incidence of ICU delirium	Low	Participants were randomized in a 1:1 ratio using computer-generated random blocks (2 and 4), stratified by enrollment site. Allocation was concealed through the use of a centralized app, ensuring that study personnel remained blinded to assignments.	Low	The study used an intention-to-treat (ITT) approach. All study personnel and clinical staff were blinded to the assignment. The use of a "silence track" for the control group minimized the risk of deviations from the intended intervention.	Low	Data analysis followed the ITT principle. The authors reported that results were available for all pre-specified outcomes without evidence of significant missing data that could bias the clinical findings.	Low	For objective clinical metrics (mortality, LOS) and observer-rated tools (CAM-ICU, CPOT), assessments were performed by trained research staff blinded to the randomization status. This rigorous blinding mitigates detection bias.	Low	The trial was prospectively registered (NCT04182334). The results reported in the manuscript are fully consistent with the outcomes defined in the pre-specified protocol and registry.	Low	The study demonstrates superior methodological quality with robust blinding and ITT analysis, resulting in a low risk of bias for these objective and observer-rated outcomes.
51		Short-term Mortality	Low	Participants were randomized in a 1:1 ratio using computer-generated random blocks (2 and 4), stratified by enrollment site. Allocation was concealed through the use of a centralized app, ensuring that study personnel remained blinded to assignments.	Low	The study used an intention-to-treat (ITT) approach. All study personnel and clinical staff were blinded to the assignment. The use of a "silence track" for the control group minimized the risk of deviations from the intended intervention.	Low	Data analysis followed the ITT principle. The authors reported that results were available for all pre-specified outcomes without evidence of significant missing data that could bias the clinical findings.	Low	For objective clinical metrics (mortality, LOS) and observer-rated tools (CAM-ICU, CPOT), assessments were performed by trained research staff blinded to the randomization status. This rigorous blinding mitigates detection bias.	Low	The trial was prospectively registered (NCT04182334). The results reported in the manuscript are fully consistent with the outcomes defined in the pre-specified protocol and registry.	Low	The study demonstrates superior methodological quality with robust blinding and ITT analysis, resulting in a low risk of bias for these objective and observer-rated outcomes.
52		ICU LOS	Low	Participants were randomized in a 1:1 ratio using computer-generated random blocks (2 and 4), stratified by enrollment site. Allocation was concealed through the use of a centralized app, ensuring that study personnel remained blinded to assignments.	Low	The study used an intention-to-treat (ITT) approach. All study personnel and clinical staff were blinded to the assignment. The use of a "silence track" for the control group minimized the risk of deviations from the intended intervention.	Low	Data analysis followed the ITT principle. The authors reported that results were available for all pre-specified outcomes without evidence of significant missing data that could bias the clinical findings.	Low	For objective clinical metrics (mortality, LOS) and observer-rated tools (CAM-ICU, CPOT), assessments were performed by trained research staff blinded to the randomization status. This rigorous blinding mitigates detection bias.	Low	The trial was prospectively registered (NCT04182334). The results reported in the manuscript are fully consistent with the outcomes defined in the pre-specified protocol and registry.	Low	The study demonstrates superior methodological quality with robust blinding and ITT analysis, resulting in a low risk of bias for these objective and observer-rated outcomes.
53		Hospital LOS	Low	Participants were randomized in a 1:1 ratio using computer-generated random blocks (2 and 4), stratified by enrollment site. Allocation was concealed through the use of a centralized app, ensuring that study personnel remained blinded to assignments.	Low	The study used an intention-to-treat (ITT) approach. All study personnel and clinical staff were blinded to the assignment. The use of a "silence track" for the control group minimized the risk of deviations from the intended intervention.	Low	Data analysis followed the ITT principle. The authors reported that results were available for all pre-specified outcomes without evidence of significant missing data that could bias the clinical findings.	Low	For objective clinical metrics (mortality, LOS) and observer-rated tools (CAM-ICU, CPOT), assessments were performed by trained research staff blinded to the randomization status. This rigorous blinding mitigates detection bias.	Low	The trial was prospectively registered (NCT04182334). The results reported in the manuscript are fully consistent with the outcomes defined in the pre-specified protocol and registry.	Low	The study demonstrates superior methodological quality with robust blinding and ITT analysis, resulting in a low risk of bias for these objective and observer-rated outcomes.
54		Duration of mechanical ventilation	Low	Participants were randomized in a 1:1 ratio using computer-generated random blocks (2 and 4), stratified by enrollment site. Allocation was concealed through the use of a centralized app, ensuring that study personnel remained blinded to assignments.	Low	The study used an intention-to-treat (ITT) approach. All study personnel and clinical staff were blinded to the assignment. The use of a "silence track" for the control group minimized the risk of deviations from the intended intervention.	Low	Data analysis followed the ITT principle. The authors reported that results were available for all pre-specified outcomes without evidence of significant missing data that could bias the clinical findings.	Low	For objective clinical metrics (mortality, LOS) and observer-rated tools (CAM-ICU, CPOT), assessments were performed by trained research staff blinded to the randomization status. This rigorous blinding mitigates detection bias.	Low	The trial was prospectively registered (NCT04182334). The results reported in the manuscript are fully consistent with the outcomes defined in the pre-specified protocol and registry.	Low	The study demonstrates superior methodological quality with robust blinding and ITT analysis, resulting in a low risk of bias for these objective and observer-rated outcomes.
55		CPOT score	Low	Participants were randomized in a 1:1 ratio using computer-generated random blocks (2 and 4), stratified by enrollment site. Allocation was concealed through the use of a centralized app, ensuring that study personnel remained blinded to assignments.	Low	The study used an intention-to-treat (ITT) approach. All study personnel and clinical staff were blinded to the assignment. The use of a "silence track" for the control group minimized the risk of deviations from the intended intervention.	Low	Data analysis followed the ITT principle. The authors reported that results were available for all pre-specified outcomes without evidence of significant missing data that could bias the clinical findings.	Low	For objective clinical metrics (mortality, LOS) and observer-rated tools (CAM-ICU, CPOT), assessments were performed by trained research staff blinded to the randomization status. This rigorous blinding mitigates detection bias.	Low	The trial was prospectively registered (NCT04182334). The results reported in the manuscript are fully consistent with the outcomes defined in the pre-specified protocol and registry.	Low	The study demonstrates superior methodological quality with robust blinding and ITT analysis, resulting in a low risk of bias for these objective and observer-rated outcomes.
56		Anxiety	Low	Participants were randomized in a 1:1 ratio using computer-generated random blocks (2 and 4), stratified by enrollment site. Allocation was concealed through the use of a centralized app, ensuring that study personnel remained blinded to assignments.	Some concerns	While personnel were blinded, the nature of music intervention means patients were aware of the treatment they received (Music vs. Silence). This lack of participant blinding could influence adherence and intervention fidelity.	Low	Data analysis followed the ITT principle. The authors reported that results were available for all pre-specified outcomes without evidence of significant missing data that could bias the clinical findings.	Some concerns	Anxiety (VAS-A) is a patient-reported outcome. Although the research staff collecting the data were blinded, the patients themselves were not, which could potentially lead to social desirability bias or influence their self-assessment.	Low	The trial was prospectively registered (NCT04182334). The results reported in the manuscript are fully consistent with the outcomes defined in the pre-specified protocol and registry.	Some concerns	For the self-reported anxiety outcome, the overall risk is "Some Concerns" due to the inherent impossibility of blinding participants in a music intervention trial.
57	Culshaw 2025	Coma-free days	Low	The study used a two-stage 1:1 randomization process as detailed in Appendix 1. The use of sealed envelopes for allocation ensures concealment. Baseline characteristics were balanced between groups.	High	Due to the nature of the music intervention, participants and personnel could not be blinded. The study acknowledges this "lack of feasible blinding" as a limitation, which may lead to deviations from the intended intervention.	Low	All randomized patients were included in the final analysis. The authors detailed all exclusion reasons, and there is no evidence of missing outcome data bias.	High	Delirium assessment (the primary outcome) was likely performed by unblinded personnel (e.g., bedside nurses), as the study explicitly mentioned a lack of feasible blinding. This could influence the measurement of subjective outcomes.	Low	The trial was prospectively registered (NCT04182334), and all pre-specified outcomes were reported in the results section in accordance with the protocol.	High	Due to the inherent lack of blinding in the intervention and outcome measurement domains.

## Sheet: Print_format (PP)
Unique ID		Study ID		Assessor
Ref or Label		Aim	adhering to intervention (the 'per-protocol' effect)	The effect of adhering to intervention…
Experimental		Comparator		Source
Outcome		Results		Weight
Domain	Signalling question			Response	Comments
Bias arising from the randomization process	1.1 Was the allocation sequence random?
	1.2 Was the allocation sequence concealed until participants were enrolled and assigned to interventions?
	1.3 Did baseline differences between intervention groups suggest a problem with the randomization process?
	Risk of bias judgement
Bias due to deviations from intended interventions	2.1 Were participants aware of their assigned intervention during the trial?
	2.2 Were carers and people delivering the interventions aware of participants' assigned intervention during the trial?
	2.3. [If applicable:] If Y/PY/NI to 2.1 or 2.2: Were important non-protocol interventions balanced across intervention groups?
	2.4. [If applicable:] Were there failures in implementing the intervention that could have affected the outcome?
	2.5. [If applicable:] Was there non-adherence to the assigned intervention regimen that could have affected participants’ outcomes?
	2.6. If N/PN/NI to 2.3, or Y/PY/NI to 2.4 or 2.5: Was an appropriate analysis used to estimate the effect of adhering to the intervention?
	Risk of bias judgement
Bias due to missing outcome data	3.1 Were data for this outcome available for all, or nearly all, participants randomized?
	3.2 If N/PN/NI to 3.1: Is there evidence that result was not biased by missing outcome data?
	3.3 If N/PN to 3.2: Could missingness in the outcome depend on its true value?
	3.4 If Y/PY/NI to 3.3: Is it likely that missingness in the outcome depended on its true value?
	Risk of bias judgement
Bias in measurement of the outcome	4.1 Was the method of measuring the outcome inappropriate?
	4.2 Could measurement or ascertainment of the outcome have differed between intervention groups?
	4.3 Were outcome assessors aware of the intervention received by study participants?
	4.4 If Y/PY/NI to 4.3: Could assessment of the outcome have been influenced by knowledge of intervention received?
	4.5 If Y/PY/NI to 4.4: Is it likely that assessment of the outcome was influenced by knowledge of intervention received?
	Risk of bias judgement
Bias in selection of the reported result	5.1 Were the data that produced this result analysed in accordance with a pre-specified analysis plan that was finalized before unblinded outcome data were available for analysis?
	5.2 ... multiple eligible outcome measurements (e.g. scales, definitions, time points) within the outcome domain?
	5.3 ... multiple eligible analyses of the data?
	Risk of bias judgement
Overall bias	Risk of bias judgement

## Sheet: Print_format (ITT)
Unique ID		Study ID		Assessor
Ref or Label		Aim	assignment to intervention (the 'intention-to-treat' effect)
Experimental		Comparator		Source
Outcome		Results		Weight
Domain	Signalling question			Response	Comments
Bias arising from the randomization process	1.1 Was the allocation sequence random?
	1.2 Was the allocation sequence concealed until participants were enrolled and assigned to interventions?
	1.3 Did baseline differences between intervention groups suggest a problem with the randomization process?
	Risk of bias judgement
Bias due to deviations from intended interventions	2.1.Were participants aware of their assigned intervention during the trial?
	2.2.Were carers and people delivering the interventions aware of participants' assigned intervention during the trial?
	2.3. If Y/PY/NI to 2.1 or 2.2: Were there deviations from the intended intervention that arose because of the experimental context?
	2.4 If Y/PY to 2.3: Were these deviations likely to have affected the outcome?
	2.5. If Y/PY/NI to 2.4: Were these deviations from intended intervention balanced between groups?
	2.6 Was an appropriate analysis used to estimate the effect of assignment to intervention?
	2.7 If N/PN/NI to 2.6: Was there potential for a substantial impact (on the result) of the failure to analyse participants in the group to which they were randomized?
	Risk of bias judgement
Bias due to missing outcome data	3.1 Were data for this outcome available for all, or nearly all, participants randomized?
	3.2 If N/PN/NI to 3.1: Is there evidence that result was not biased by missing outcome data?
	3.3 If N/PN to 3.2: Could missingness in the outcome depend on its true value?
	3.4 If Y/PY/NI to 3.3: Is it likely that missingness in the outcome depended on its true value?
	Risk of bias judgement
Bias in measurement of the outcome	4.1 Was the method of measuring the outcome inappropriate?
	4.2 Could measurement or ascertainment of the outcome have differed between intervention groups?
	4.3 Were outcome assessors aware of the intervention received by study participants?
	4.4 If Y/PY/NI to 4.3: Could assessment of the outcome have been influenced by knowledge of intervention received?
	4.5 If Y/PY/NI to 4.4: Is it likely that assessment of the outcome was influenced by knowledge of intervention received?
	Risk of bias judgement
Bias in selection of the reported result	5.1 Were the data that produced this result analysed in accordance with a pre-specified analysis plan that was finalized before unblinded outcome data were available for analysis?
	5.2 ... multiple eligible outcome measurements (e.g. scales, definitions, time points) within the outcome domain?
	5.3 ... multiple eligible analyses of the data?
	Risk of bias judgement
Overall bias	Risk of bias judgement

## Sheet: Function Tab
	Journal article(s)	NA	Yes		1.1 Was the allocation sequence random?		2.1 Were participants aware of their assigned intervention during the trial?	2.1 Were participants aware of their assigned intervention during the trial?		3.1 Were data for this outcome available for all, or nearly all, participants randomized?	Individually Randomized, Parallel Group Trials	4.1 Was the method of measuring the outcome inappropriate?	assignment to intervention (the 'intention-to-treat' effect)	5.1 Were the data that produced this result analysed in accordance with a pre-specified analysis plan that was finalized before unblinded outcome data were available for analysis?				occurance of non-protocol interventions
NA	Trial protocol	Favours experimental	No (Please include reasons in the note)	Y	1.2 Was the allocation sequence concealed until participants were enrolled and assigned to interventions?	Low	2.2 Were carers and people delivering the interventions aware of participants' assigned intervention during the trial?	2.2 Were carers and people delivering the interventions aware of participants' assigned intervention during the trial?		3.2 If N/PN/NI to 3.1: Is there evidence that the result was not biased by missing outcome data?		4.2 Could measurement or ascertainment of the outcome have differed between intervention groups?	adhering to intervention (the 'per-protocol' effect)	5.2 ... multiple eligible outcome measurements (e.g. scales, definitions, time points) within the outcome domain?				failures in implementing the intervention that could have affected the outcome
Y	Statistical analysis plan (SAP)	Favours comparator		PY	1.3 Did baseline differences between intervention groups suggest a problem with the randomization process?	High	2.3 [If applicable:] If Y/PY/NI to 2.1 or 2.2: Were important nonprotocol interventions balanced across intervention groups?	2.3 If Y/PY/NI to 2.1 or 2.2: Were there deviations from the intended intervention that arose because of the trial context?		3.3 If N/PN to 3.2: Could missingness in the outcome depend on its true value?		4.3 If N/PN/NI to 4.1 and 4.2: Were outcome assessors aware of the intervention received by study participants?		5.3 ... multiple eligible analyses of the data?				non-adherence to their assigned intervention by trial participants
PY	Non-commercial trial registry record (e.g. ClinicalTrials.gov record)	Towards null		PN		Some concerns	2.4 [If applicable:] Were there failures in implementing the intervention that could have affected the outcome?	2.4 If Y/PY to 2.3: Were these deviations likely to have affected the outcome?		3.4 If Y/PY/NI to 3.3: Is it likely that missingness in the outcome depended on its true value?		4.4 If Y/PY/NI to 4.3: Could assessment of the outcome have been influenced by knowledge of intervention received?
PN	Company-owned trial registry record (e.g. GSK Clinical Study Register record)	Away from null		N			2.5 [If applicable:] Was there non-adherence to the assigned intervention regimen that could have affected participants’ outcomes?	2.5. If Y/PY/NI to 2.4: Were these deviations from intended intervention balanced between groups?				4.5 If Y/PY/NI to 4.4: Is it likely that assessment of the outcome was influenced by knowledge of intervention received?
N	“Grey literature” (e.g. unpublished thesis)	Unpredictable		NI			2.6 If N/PN/NI to 2.3, or Y/PY/NI to 2.4 or 2.5: Was an appropriate analysis used to estimate the effect of adhering to the intervention?	2.6 Was an appropriate analysis used to estimate the effect of assignment to intervention?
NI	Conference abstract(s) about the trial							2.7 If N/PN/NI to 2.6: Was there potential for a substantial impact (on the result) of the failure to analyse participants in the group to which they were randomized?
	Regulatory document (e.g. Clinical Study Report, Drug Approval Package)
	Research ethics application
	Grant database summary (e.g. NIH RePORTER, Research Councils UK Gateway to Research)
	Personal communication with trialist
	Personal communication with the sponsor
